# Supplementary material for: A hidden Markov movement model for rapidly identifying behavioral states from animal tracks
Source: Ecol Evol. 2017 Feb 28;7(7):2112–21. doi: 10.1002/ece3.2795 (PMC5383489; doi:10.1002/ece3.2795)
Supplement: Supplementary file 1 [file ECE3-7-2112-s001.gz]

Archive with 26 entries (22 files):
- swim/DESCRIPTION
- swim/NAMESPACE
- swim/R
- swim/R/fitSwim.R
- swim/R/genTrack.R
- swim/R/plot.swim.R
- swim/R/plotSwim.R
- swim/R/print.summary.swim.R
- swim/R/summary.swim.R
- swim/README
- swim/data
- swim/data/blueshark.rda
- swim/data/datalist
- swim/data/greyseal.rda
- swim/data/laketrout.rda
- swim/data/shpfiles.rda
- swim/man
- swim/man/blueshark.Rd
- swim/man/fitSwim.Rd
- swim/man/genTrack.Rd
- swim/man/greyseal.Rd
- swim/man/laketrout.Rd
- swim/man/plotSwim.Rd
- swim/man/swim-package.Rd
- swim/src
- swim/src/HMMM.cpp
