# Supplementary material for: A hidden Markov movement model for rapidly identifying behavioral states from animal tracks
Source: Ecol Evol. 2017 Feb 28;7(7):2112–21. doi: 10.1002/ece3.2795 (PMC5383489; doi:10.1002/ece3.2795)
Supplement: Supplementary file 1 [file ECE3-7-2112-s001.gz › swim/DESCRIPTION]

Package: swim
Title: Switching Markov Movement Models
Version: 0.2.3
Date: 2017-02-10
Author: Kim Whoriskey with contributions from C. M. Albertsen 
Maintainer: Kim Whoriskey <kwhoriskey@dal.ca>
Description: Fit behavioral hidden Markov models to continuous animal movement data. Currently the model provided is the Hidden Markov Movement Model, the HMMM, which estimates the behavioral state for each location of an animal track. The HMMM is appropriate for highly accurate data only. 
Imports: TMB, mvtnorm, sp
LinkingTo: TMB, RcppEigen
License: GPL-2
NeedsCompilation: yes
Packaged: 2017-02-11 23:06:20 UTC; kimwhoriskey
