# Supplementary material for: A hidden Markov movement model for rapidly identifying behavioral states from animal tracks
Source: Ecol Evol. 2017 Feb 28;7(7):2112–21. doi: 10.1002/ece3.2795 (PMC5383489; doi:10.1002/ece3.2795)
Supplement: Supplementary file 1 [file ECE3-7-2112-s001.gz › swim/NAMESPACE]

# Export 
exportPattern(".")

# Import 
import(
TMB, 
mvtnorm, 
sp
)

useDynLib(swim)
