# Supplementary material for: A hidden Markov movement model for rapidly identifying behavioral states from animal tracks
Source: Ecol Evol. 2017 Feb 28;7(7):2112–21. doi: 10.1002/ece3.2795 (PMC5383489; doi:10.1002/ece3.2795)
Supplement: Supplementary file 1 [file ECE3-7-2112-s001.gz › swim/R/plot.swim.R]

#plot the swim fits

plot.swim <- function(x,...){
  
  data = x$regData
  states = x$states
  
  plot(data$lat~data$lon, type="o", pch=20, cex=0.7, 
       col=ifelse(states==2, "blue", "grey"), 
       xlab="Longitude", ylab="Latitude")
#   plot(data[states==1,]$lat~data[states==1,]$lon, type="o", pch=20, cex=0.7, col="grey", 
#        xlab="Longitude", ylab="Latitude")
#   points(data[states==2,]$lat~data[states==2,]$lon, type="p", pch=20, cex=0.7, col="blue")
  
}
