# Supplementary material for: A hidden Markov movement model for rapidly identifying behavioral states from animal tracks
Source: Ecol Evol. 2017 Feb 28;7(7):2112–21. doi: 10.1002/ece3.2795 (PMC5383489; doi:10.1002/ece3.2795)
Supplement: Supplementary file 1 [file ECE3-7-2112-s001.gz › swim/R/print.summary.swim.R]

#prints the output from the summary of the swim object

print.summary.swim <- function(x, ...){
  
  cat("Switching Hidden Markov Movement Model:\n")
  
  cat("\n Time to fit: \n")
  
  print(x[[1]])
  
  cat("\n Confidence Intervals: \n")
  print(round(x[[2]][9:18,-2], 7))
  
#   cat("\nWald Tests: \n")
#   
#   printCoefmat(x[[2]][9:18,], P.values=TRUE, has.Pvalue=TRUE)

}
