# Supplementary material for: A hidden Markov movement model for rapidly identifying behavioral states from animal tracks
Source: Ecol Evol. 2017 Feb 28;7(7):2112–21. doi: 10.1002/ece3.2795 (PMC5383489; doi:10.1002/ece3.2795)
Supplement: Supplementary file 1 [file ECE3-7-2112-s001.gz › swim/README]

This package fits a Switching Movement Model. Currently the only model available is the HMMM (Hidden Markov Movement Model), which is appropriate for highly accurate animal location data. 

This package additionally requires the packages TMB, mvtnorm, and sp. These packages need to be installed before swim is installed. mvtnorm and sp are available on CRAN and TMB is available from https://github.com/kaskr/adcomp
