# Supplementary material for: A hidden Markov movement model for rapidly identifying behavioral states from animal tracks
Source: Ecol Evol. 2017 Feb 28;7(7):2112–21. doi: 10.1002/ece3.2795 (PMC5383489; doi:10.1002/ece3.2795)
Supplement: Supplementary file 1 [file ECE3-7-2112-s001.gz › swim/man/blueshark.Rd]

\name{blueshark}
\docType{data}
\alias{blueshark}
\alias{shark}
\title{Blue Shark GPE3 Track}
\description{
  This data set comprises the results from the GPE3 software applied to a blue shark track collected from a miniPAT tag deployed off Halifax, Nova Scotia, Canada, by the Ocean Tracking Network in 2014. 
}
\usage{blueshark}
\format{A data.frame with three columns: the first contains the date-time stamps in POSIX, and the second and third have the longitude and latitude coordinates, respectively.}
\source{Ocean Tracking Network}

\keyword{datasets}
