# Supplementary material for: A hidden Markov movement model for rapidly identifying behavioral states from animal tracks
Source: Ecol Evol. 2017 Feb 28;7(7):2112–21. doi: 10.1002/ece3.2795 (PMC5383489; doi:10.1002/ece3.2795)
Supplement: Supplementary file 1 [file ECE3-7-2112-s001.gz › swim/man/fitSwim.Rd]

\name{fitSwim}
\alias{fitSwim}
\alias{HMMM}
\title{Fit a switching movement model (swim)}
\description{Fits a switching movement model to an animal track. Currently the only model available is the Hidden Markov Movement Model, the HMMM, which is inappropriate for data with large measurement error.}

\usage{fitSwim(data, ts, regularize=TRUE)}

\arguments{
\item{data}{A data.frame with either two columns if regularize=FALSE, or three columns if regularize=TRUE. The columns must be specifically named. The column "date" should include the date-time step of the animal track as a POSIX class (not needed for regularize=FALSE). The columns "lon" and "lat" denote the longitude and latitude, respectively.}
\item{ts}{The time step for interpolating the data, in hours. Fractions of hours are also possible.}
\item{regularize}{Logical. Does your data need to be regularized in time? If so, then use regularize=TRUE. If your data already occurs in discrete-time, then use regularize=FALSE.}
}
\details{...}

\value{A list with six objects. The first, "regData" is the interpolated data used to fit the model. The second, "obj", is the TMB object which has been optimized, i.e. the negative log-likelihood of the fitted switching Markov movement model. The third, "parameters", includes the maximum likelihood estimates of the parameters, and their standard errors. The fourth contains the latent behavioral states, estimated via the Viterbi algorithm. The fifth is the time it took to fit the model. The last is the value of the negative log-likelihood at its minimum.}

\references{...}

\author{K. Whoriskey}

\examples{
data(blueshark)
fit = fitSwim(blueshark, 6)
fit$parameters
summary(fit)
plot(fit)
plotSwim(fit)
}
