# Supplementary material for: A hidden Markov movement model for rapidly identifying behavioral states from animal tracks
Source: Ecol Evol. 2017 Feb 28;7(7):2112–21. doi: 10.1002/ece3.2795 (PMC5383489; doi:10.1002/ece3.2795)
Supplement: Supplementary file 1 [file ECE3-7-2112-s001.gz › swim/man/plotSwim.Rd]

\name{plotSwim}
\alias{plotSwim}
\title{Plot a swim object} 
\description{Plots a swim object (the results of fitting the HMMM) as a spatial object with surrounding land boundaries. }

\usage{plotSwim(object)}

\arguments{
\item{object}{An object of class 'swim'.}
}

\author{K. Whoriskey}

\references{
Vector land data were taken from Natural Earth.
}

\examples{
data(blueshark)
fit = fitSwim(blueshark, 6)
plotSwim(fit)
}
