# Supplementary material for: A hidden Markov movement model for rapidly identifying behavioral states from animal tracks
Source: Ecol Evol. 2017 Feb 28;7(7):2112–21. doi: 10.1002/ece3.2795 (PMC5383489; doi:10.1002/ece3.2795)
Supplement: Supplementary file 1 [file ECE3-7-2112-s001.gz › swim/man/swim-package.Rd]

\name{swim-package}
\alias{swim-package}
\alias{swim}
\docType{package}
\title{Switching Movement Models}
\description{Fit a behavioral hidden Markov model to continuous animal movement data. Currently the model provided is the Hidden Markov Movement Model, the HMMM, which estimates the behavioral states along an animal track. The HMMM is appropriate for highly accurate data only.

This package additionally requires the R packages mvtnorm, sp, TMB. 
}

\author{K. Whoriskey}
